# Supplementary material for: Eye Movement Patterns in Russian-Speaking Adolescents with Differing Reading Comprehension Proficiency: Exploratory Scanpath Analysis
Source: J Intell. 2024 Nov 5;12(11):112. doi: 10.3390/jintelligence12110112 (PMC11595877; doi:10.3390/jintelligence12110112)
Supplement: Supplementary file 1 [file jintelligence-12-00112-s001.zip]

Archive with 1 entries (1 files):
- jintelligence-3264030-supplementary.pdf
